# Supplementary material for: Inhibitory Effects on Staphylococcus aureus Sortase A by Aesculus sp. Extracts and Their Toxicity Evaluation
Source: Plants (Basel). 2024 May 18;13(10):1405. doi: 10.3390/plants13101405 (PMC11124902; doi:10.3390/plants13101405)
Supplement: Supplementary file 1 [file plants-13-01405-s001.zip]

Archive with 1 entries (1 files):
- plants-3004881-supplementary.pdf
